# Supplementary material for: Instruments of Child-to-Parent Violence: Systematic Review and Meta-Analysis
Source: Healthcare (Basel). 2023 Dec 18;11(24):3192. doi: 10.3390/healthcare11243192 (PMC10743041; doi:10.3390/healthcare11243192)
Supplement: Supplementary file 1 [file healthcare-11-03192-s001.zip]

Archive with 1 entries (1 files):
- healthcare-2695202-supplementary.pdf
